# Supplementary material for: Knowledge of Chronic Kidney Disease among the General Population: A Questionnaire Survey in Hokkaido Prefecture, Japan
Source: J Pers Med. 2022 Nov 3;12(11):1837. doi: 10.3390/jpm12111837 (PMC9698748; doi:10.3390/jpm12111837)
Supplement: Supplementary file 1 [file jpm-12-01837-s001.zip]

Archive with 1 entries (1 files):
- jpm-1934217-supplementary.pdf
